# Supplementary material for: Oncogenic roles of the SETDB2 histone methyltransferase in gastric cancer
Source: Oncotarget. 2016 Aug 26;7(41):67251–65. doi: 10.18632/oncotarget.11625 (PMC5341872; doi:10.18632/oncotarget.11625)
Supplement: Supplementary file 2 [file oncotarget-07-67251-s002.docx]

Table S1. Representative primer sequences in this study1) 
Type of 
PCR
Genes
GenBank accession No.

Strand

Seaquences
Size of the PCR 
products (bp)
qRT-PCR
　


SETDB2
NM_031915
forward 
reverse
GCCCAAATCTCTTGGTACAGAATG
GATTTCCTTCTCAGGCACAGTCC
152
WWOX
NM_16373
forward 
reverse
TTCTACCTTGTCCAGCTCCTCC
GTCCAGTTTTCCCAAGGAGTCG
120
CADM1
NM_014333
forward 
reverse
CAGATAATGGTACATACCGCTG
GTTGTGGGAGGAGGGATAGTTG
109
CCDC80
NM_199511
forward 
reverse
GCCACATAACCATTCTGAAGC
GTCTTCTCGCTCAACAACAGAG
101
NDRG1
NM_006096
forward 
reverse
GCTGAGGCCTTCAAGTACTTCG
GTGCCATCCAGAGAAGTGACG
116
CA9
NM_001216
forward 
reverse
CCAGTCCAGCTGAATTCCTG
CTTCTGTGCTGCCTTCTCATC
143
FZD9
NM_003508
forward 
reverse
CAACACAGAGAAGCTGGAGAAG
CAGAAGTCCATGTTGAGGCG
120
GAPDH
NM_001256799
forward 
reverse
TGCACCACCAACTGCTTAGC
GGCATGGACTGTGGTCATGAG
87
ChIP　

WWOX promoter
NM_16373
forward 
reverse
GTGCTCCGTAAACATCAGTC
CCTGATTTCCTGGTTTTAGAG
169
WWOX Body
NM_16373
forward 
reverse
GGCTCTGGAGAATTAAAGGGAC
GCTTACATGTCACTGCCCAAG
167
CADM1 promoter
NM_014333
forward 
reverse
GTGAGTGACGGAAATTTGCAAC
GGTCTAGCTTCTTGTACACC
153
CADM1 Body
NM_014333
forward 
reverse
GGATTAGAGAAGATGGCTGGTG
GATGCAGGGAAAGGCAACAATAAC
154
RT-PCR
　
　

SETDB2
NM_031915
forward 
reverse 
CTACAGCATGTCAAAGACAGCAGG
TCTTCTCAGGCACAGTCCCAGC
310
SETDB1
NM_001145415
forward 
reverse
AGAACACACGCCAATTCTATGATGG
CAGCAACAGAGTAGCTCCTTGCC
258

SUV39H1
NM_001282166
forward 
reverse
CATCTCCCACTTTGTCAACCACAG
ATACGGACCCGCTTCTTAGGGGA
243
WWOX
NM_16373
forward 
reverse
CGCAGTGCATCCTGGAAATATG
GTCTCTTCGCTCTGAGCTTCTG
221
CADM1
NM_014333
forward 
reverse
GTGGAAGGTGAGGAGATTGAAG
GAGGATAAGTCATCTGAATGTGC
289
CCDC80
NM_199511
forward 
reverse
GCCACATAACCATTCTGAAGC
CGTACACAATCACCATGGACC
240
NDRG1
NM_006096
forward 
reverse
GCTGAGGCCTTCAAGTACTTCG
GAGTTGGGGGTGATGTCCAG
234
CA9
NM_001216
forward 
reverse
CTGGTGATCTCCGGCTACAG
CTTCTGTGCTGCCTTCTCATC
253
FZD9
NM_003508
forward 
reverse
GCTCAAAATTTTCATGTCACTGGTG
GGTCCGTCTTAGTCATGTGCAAG
215
GAPDH
NM_001256799
forward 
reverse
GACCACAGTCCATGCCATCAC
GTCCACCACCCTGTTGCTGTA
454

1) The primer sequences of the genes used by other PCR in this study and their conditions are available upon request.
